# Supplementary material for: Prognostic Role of Adaptive Immune Microenvironment in Patients with High-Risk Myelodysplastic Syndromes Treated with 5-Azacytidine
Source: Cancers (Basel). 2025 Mar 25;17(7):1104. doi: 10.3390/cancers17071104 (PMC11988087; doi:10.3390/cancers17071104)
Supplement: Supplementary file 1 [file cancers-17-01104-s001.zip]

Archive with 2 entries (2 files):
- Supplementary Excel S1.xlsx
- Supplementary Tables S1 and S2.pdf
