# Supplementary material for: Prognostic Role of Adaptive Immune Microenvironment in Patients with High-Risk Myelodysplastic Syndromes Treated with 5-Azacytidine
Source: Cancers (Basel). 2025 Mar 25;17(7):1104. doi: 10.3390/cancers17071104 (PMC11988087; doi:10.3390/cancers17071104)
Supplement: Supplementary file 1 [file cancers-17-01104-s001.zip › Supplementary Excel S1.xlsx]

## Sheet: OS
	B	SE	Wald	df	Sig.	HR	95,0% CI for Exp(B)		Groups
							Lower	Upper
Cellularity histology report %	0.00684694	0.00816408	0.703361	1	0.401657	1.00687	0.990887	1.02311
Cellularity histology report >90% (X-tile)	1.27137	0.44531	8.1512	1	0.00430327	3.56574	1.48971	8.5349
Blasts histology report %	-0.00527919	0.020926	0.0636445	1	0.800826	0.994735	0.954762	1.03638
number of lymphoid aggregates	-0.114181	0.123015	0.861534	1	0.35331	0.892096	0.700973	1.13533
Lymphoid aggregates Groups	0.104229	0.311504	0.111957	1	0.737927	1.10985	0.602717	2.04371
Lymphoid aggregates/cm	-0.0754417	0.139059	0.294325	1	0.587462	0.927334	0.706105	1.21788
T cell lymphoid aggregates per cm	-0.0513064	0.122265	0.176092	1	0.674753	0.949988	0.74756	1.20723
Mean area (mm2)	122.073	142.382	0.73508	1	0.391242	1.03706	6.61289e-69	1.62639
Mean CD3/mm2	-0.000818788	0.000590961	1.91967	1	0.165894	0.999182	0.998025	1.00034
Mean CD8/mm2	-0.000778292	0.000757932	1.05445	1	0.304485	0.999222	0.997739	1.00071
Mean CD4/mm2	-0.000683125	0.000807146	0.716303	1	0.397359	0.999317	0.997737	1.0009
Mean Foxp3/mm2	0.0166897	0.00936473	3.17619	1	0.0747188	1.01683	0.998337	1.03567
Mean CD20/mm2	0.00117095	0.00101402	1.33345	1	0.248192	1.00117	0.999184	1.00316
Mean CD138/mm2	-7.05094e-06	0.00110579	4.06585e-05	1	0.994912	0.999993	0.997828	1.00216
FoxP3/CD3 (%)	0.176941	0.075317	5.51914	1	0.0188095	1.19356	1.02976	1.38342
CD8/CD3 (%)	-0.000558081	0.00846701	0.00434445	1	0.947448	0.999442	0.982993	1.01617
FoxP3/CD8	0.0373069	0.024205	2.37557	1	0.123247	1.03801	0.989917	1.08844
Treg area (μm2)	-0.000102404	9.18103e-05	1.24409	1	0.264684	0.999898	0.999718	1.00008
Highest cellularity FOXP3 (per mm2)	0.0161502	0.00881993	3.35294	1	0.067085	1.01628	0.998864	1.034
Mean CD3/mm2 over median (OS)	-0.400945	0.299816	1.78839	1	0.181123	0.669687	0.372107	1.20525
Mean CD8/mm2 over median (OS)	-0.252702	0.296603	0.725882	1	0.394221	0.776699	0.434294	1.38906
Mean CD4/mm2 over median (OS)	-0.734049	0.314428	5.45014	1	0.0195668	0.479961	0.259158	0.88889
Mean Foxp3/mm2 over median (OS)	0.104886	0.300481	0.121842	1	0.727045	1.11058	0.616284	2.00134
Mean CD20/mm2 over median (OS)	0.0237865	0.297839	0.00637823	1	0.936346	1.02407	0.571228	1.83591
Mean CD138/mm2 over median (OS)	-0.182176	0.295977	0.37885	1	0.538219	0.833454	0.466601	1.48874
FoxP3/CD3 (%) over median (OS)	0.467592	0.302163	2.39471	1	0.121746	1.59615	0.882819	2.88585
CD8/CD3 (%) over median (OS)	0.276617	0.299863	0.850965	1	0.356279	1.31866	0.732638	2.37344
FoxP3/CD8 (%) over Median (OS)	0.370074	0.299644	1.52533	1	0.216814	1.44784	0.804755	2.60483
Mean CD3/mm2 over 475 (OS X-tile)	-1.63502	0.45607	12.8524	1	0.000337053	0.194949	0.0797467	0.476571
Mean CD8/mm2 over 225 (OS X-tile)	-1.72638	0.484268	12.7087	1	0.000363961	0.177928	0.0688706	0.459677
Mean CD4/mm2 over 250 (OS X-tile)	-0.749696	0.316274	5.6188	1	0.0177688	0.47251	0.254214	0.878262
Mean Foxp3/mm2 over 11 (OS X-tile)	0.744939	0.324958	5.25516	1	0.0218818	2.10631	1.11408	3.98225
Mean CD20/mm2 over 450 (OS X-tile)	1.08145	0.538399	4.03463	1	0.0445756	2.94895	1.02655	8.47135
Mean CD138/mm2 over 200 (OS- X-tile)	-0.677155	0.308038	4.83243	1	0.0279292	0.508061	0.277787	0.929219
FoxP3/CD3 (%) over 4% (OS X-tile)	1.45662	0.44147	10.8866	1	0.000968611	4.29145	1.80644	10.1949
Sex	-0.0114268	0.338057	0.00114254	1	0.973036	0.988638	0.509663	1.91775
Age	-0.0251197	0.0177475	2.00333	1	0.156954	0.975193	0.941855	1.00971
Age Under 60	1.19294	0.452682	6.94464	1	0.00840708	3.29675	1.35757	8.0059
Age Under 70	-0.018823	0.315777	0.00355319	1	0.952467	0.981353	0.528488	1.82228
WHO at treatment	-0.246783	0.314553	0.615523	1	0.432716	0.78131	0.42177	1.44734
WHO at treatment MDS-EB1	0.231371	0.766079	0.091216	1	0.762637	1.26033	0.280799	5.6568	2=MDS-EB1
WHO at treatment MDS-EB2	-0.253065	0.742363	0.116207	1	0.733185	0.776417	0.181215	3.32656	3=MDS-EB2
WHO at treatment AML	0.503743	0.829884	0.368455	1	0.543848	1.6549	0.325368	8.41727	4=AML
PS ECOG			4.71124	3	0.194205				0
PS ECOG (1)	0.223783	0.407499	0.301579	1	0.582894	1.2508	0.562761	2.78004	1
PS ECOG (2)	0.222285	0.571234	0.151423	1	0.697179	1.24893	0.407663	3.82625	2
PS ECOG (3)	2.46739	1.14051	4.68031	1	0.0305102	11.7917	1.26115	110.251	3
Karyotype risk group	0.710506	0.182501	15.1567	1	9.89482e-05	2.03502	1.42306	2.91014
Karyotype risk group			18.3015	2	0.000106143				0=Good
Karyotype risk group Intermediate	0.794048	0.500145	2.52059	1	0.112369	2.21233	0.830092	5.89624	1=Intermediate
Karyotype risk group Poor	1.60045	0.375831	18.1342	1	2.0587e-05	4.95526	2.37224	10.3508	2=Poor
Hb (g/dl)	-0.371366	0.148997	6.21231	1	0.0126865	0.689791	0.5151	0.923727
Neutrophils (10e9/Lt)	0.0911165	0.0529622	2.9598	1	0.0853585	1.0954	0.987393	1.21521
Monocytes (10e9/Lt)	0.0104074	0.121937	0.0072848	1	0.931982	1.01046	0.795659	1.28325
Lymphocytes (10e9/Lt)	-0.177982	0.150754	1.39385	1	0.237756	0.836957	0.622847	1.12467
Lymphocytes >1.0 10e9 (X-tile)	-0.940374	0.326984	8.27082	1	0.00402873	0.390482	0.205718	0.741191
Ratio Lymphs/Mono	-0.00269994	0.007074	0.145673	1	0.702705	0.997304	0.983572	1.01123
Ratio Lymphs/Mono >9 (X-tile)	-0.678287	0.320042	4.49172	1	0.0340593	0.507485	0.271021	0.950263
Ratio Lymphs/Neutr	-0.0858339	0.111073	0.597169	1	0.43966	0.917747	0.738205	1.14096
Ratio Lymphs/Neutr >0.4 (X-tile)	-1.58519	0.422693	14.0642	1	0.000176677	0.204908	0.0894875	0.469198
PLTs	-0.00135568	0.00132312	1.04982	1	0.305548	0.998645	0.996059	1.00124
Feritin (mg/mL)	0.000227664	0.000270456	0.70859	1	0.399912	1.00023	0.999698	1.00076
Feritin >1,000 (mg/mL)	0.86361	0.447478	3.7247	1	0.0536131	2.37171	0.986659	5.70105
Feritin >520 (mg/mL)	-0.0384164	0.355023	0.011709	1	0.913831	0.962312	0.479866	1.9298
Feritin >725 (mg/mL)	-0.104614	0.37355	0.0784301	1	0.779436	0.900672	0.433112	1.87298
Hb (g/dl) Baseline	-0.116417	0.105739	1.21215	1	0.270907	0.890104	0.723495	1.09508
Hb (g/dl) Prior Aza	-0.388068	0.141141	7.55981	1	0.00596843	0.678366	0.514428	0.894547
Hb (g/dl) Prior Aza Groups			11.0961	2	0.00389497				,0=>10
Hb (g/dl) Prior Aza Groups 8-10	1.04817	0.626628	2.79795	1	0.0943849	2.85241	0.835268	9.74091	1,0=8-10
Hb (g/dl) Prior Aza Groups <8	2.41445	0.759213	10.1137	1	0.0014717	11.1837	2.52546	49.5253	2,0=<8
No of Cytopenias	0.372862	0.191425	3.79403	1	0.0514356	1.45188	0.99768	2.11287
BM Blasts (%)	-0.00114788	0.0243142	0.00222879	1	0.962346	0.998853	0.952369	1.04761
BM Blasts Groups			5.22619	3	0.155964				,0=0-2%
BM Blasts Groups 3-5%	-1.56058	0.884782	3.11098	1	0.077766	0.210015	0.0370786	1.18954	1,0=3-4.9%
BM Blasts Groups 5-10%	-0.57683	0.762428	0.572399	1	0.449307	0.561676	0.126039	2.50303	2,0=5-9.9%
BM Blasts Groups >10%	-1.09553	0.748967	2.13954	1	0.143545	0.334363	0.0770365	1.45124	3,0=>10%
IPSS Score	0.432546	0.248395	3.03235	1	0.0816199	1.54118	0.947149	2.50776
IPSS Groups	0.719346	0.327667	4.8196	1	0.0281379	2.05309	1.08018	3.90228
IPSS-R Score	0.469924	0.138871	11.4506	1	0.000714706	1.59987	1.21865	2.10036
IPSS-R Groups	1.13484	0.309641	13.4324	1	0.000247316	3.11069	1.69547	5.7072
WPSS Score	0.598601	0.192289	9.69093	1	0.0018518	1.81957	1.24822	2.65244
WPSS Group			7.95339	2	0.0187475				3=Intermidiate
WPSS Group High	0.888646	1.03223	0.741141	1	0.389295	2.43183	0.321584	18.3896	4=High
WPSS Group Very High	1.80808	1.04055	3.01935	1	0.0822765	6.09875	0.79346	46.8767	5=Very HIgh
LDH	-6.55267e-05	0.000679458	0.00930061	1	0.923171	0.999934	0.998604	1.00127
LDH Groups	0.164368	0.352654	0.217238	1	0.641153	1.17865	0.590479	2.35268
Overall response Groups			18.8968	2	7.88164e-05				1=CR/PR/HI
Overall response Groups SD	1.07793	0.389726	7.65008	1	0.00567698	2.9386	1.36901	6.30778	2=SD
Overall response Groups PD	1.86179	0.428314	18.8945	1	1.38149e-05	6.43524	2.7796	14.8986	3=PD
Overall response Groups vs. Responders	1.31742	0.35841	13.511	1	0.000237171	3.73377	1.84956	7.5375
Overall response Groups vs. Progressors	1.24481	0.336756	13.6639	1	0.000218623	3.47226	1.79459	6.7183
Overall response Group CR vs. rest	0.73402	0.419973	3.05474	1	0.0805021	2.08344	0.914744	4.74528
Overall response Group CR/PR vs. rest	0.86626	0.379748	5.20361	1	0.0225401	2.378	1.12972	5.00558
Transformation to AML	-0.0249744	0.315418	0.00626929	1	0.93689	0.975335	0.525618	1.80983

## Sheet: LFS
Variables in the Equation
	B	SE	Wald	df	Sig.	Exp(B)	95,0% CI for Exp(B)
							Lower	Upper
Cellularity histology report %	0.0257552	0.0151671	2.88356	1	0.0894882	1.02609	0.996036	1.05705
Cellularity histology report >80% (Median)	1.29055	0.550145	5.50299	1	0.018984	3.6348	1.23651	10.6848
Blasts histology report %	0.0022239	0.0372405	0.00356616	1	0.952381	1.00223	0.93168	1.07811
number of lymphoid aggregates	-0.360808	0.219826	2.69397	1	0.100729	0.697113	0.453092	1.07256
Lymphoid aggregates/cm	-0.286188	0.260982	1.20248	1	0.272826	0.751122	0.450362	1.25273
Mean CD3/mm2	-2.40115e-05	0.000808459	0.000882114	1	0.976306	0.999976	0.998393	1.00156
Mean CD8/mm2	-2.40186e-05	0.00100544	0.000570668	1	0.980941	0.999976	0.998007	1.00195
Mean CD4/mm2	-0.000189284	0.00123368	0.0235409	1	0.878059	0.999811	0.997396	1.00223
Mean Foxp3/mm2	0.0285635	0.0119246	5.73767	1	0.0166048	1.02898	1.00521	1.05331
Mean CD20/mm2	0.00148664	0.00153549	0.937373	1	0.332954	1.00149	0.998478	1.00451
Mean CD138/mm2	0.00239317	0.00128341	3.47707	1	0.0622246	1.0024	0.999878	1.00492
FoxP3/CD3 (%)	0.256629	0.113999	5.06768	1	0.0243759	1.29257	1.03375	1.61618
Mean CD3/mm2 over median 698.7 (LFS)	-0.476099	0.449676	1.12098	1	0.289709	0.621202	0.257317	1.49968
Mean CD8/mm2 over median 435.2 (LFS)	-0.470937	0.445341	1.11825	1	0.290295	0.624417	0.260855	1.49469
Mean CD4/mm2 over median 257.2 (LFS)	-0.318893	0.491749	0.420536	1	0.51667	0.726953	0.277286	1.90583
Mean Foxp3/mm2 over median 4.2 (LFS)	0.735487	0.447784	2.69781	1	0.100486	2.0865	0.867487	5.01848
Mean CD20/mm2 over median 106.7 (LFS)	0.227973	0.461402	0.244122	1	0.621245	1.25605	0.508465	3.1028
Mean CD138/mm2 over median 217.9 (LFS)	0.711227	0.487363	2.12966	1	0.144472	2.03649	0.783498	5.29329
FoxP3/CD3 (%) over median 0.78 (LFS)	0.917554	0.456509	4.03984	1	0.0444382	2.50316	1.02307	6.12449
CD8/CD3 (%) over median 62.3 (LFS)	-0.0146879	0.458525	0.00102611	1	0.974446	0.985419	0.401166	2.42057
FoxP3/CD8 (%) over median 1.25 (LFS)	0.906798	0.444771	4.15669	1	0.0414704	2.47638	1.03568	5.92117
Mean Foxp3/mm2 over 11 (LFS X-tile)	0.980416	0.444693	4.86071	1	0.027475	2.66557	1.11498	6.37255
FoxP3/CD3 (%) over 1 (LFS X-tile)	1.15641	0.455115	6.45624	1	0.0110563	3.1785	1.30265	7.75562
Mean CD138/mm2 over 360 (LFS X-tile)	1.39118	0.463902	8.99321	1	0.00270985	4.01959	1.61923	9.9783
Highest cellularity FOXP3 (per mm2)	0.0280336	0.0125794	4.96636	1	0.025845	1.02843	1.00338	1.0541
Highest cellularity FOXP3 (per mm2) Over 21	1.21157	0.523672	5.35274	1	0.0206898	3.35874	1.20345	9.37404
Sex	0.456075	0.455352	1.00318	1	0.316543	1.57787	0.64636	3.85183
Age	-0.0594736	0.0257936	5.31646	1	0.0211248	0.94226	0.895809	0.991121
Age Under 60	1.29149	0.78867	2.68157	1	0.101515	3.63819	0.775476	17.0688
Age Under 70	0.842515	0.444143	3.5984	1	0.057835	2.3222	0.972399	5.54568
Age Under 73 (LFS X-tile)	1.59709	0.564553	8.00297	1	0.00467007	4.93866	1.63328	14.9334
PS ECOG	-0.143198	0.336878	0.180686	1	0.670784	0.866583	0.447774	1.67711
Karyotype risk group			2.24956	2	0.324724
Karyotype risk group Intermediate	-12.1108	352.801	0.00117837	1	0.972616	5.50006e-06	2.72828e-306	1.10878e+295
Karyotype risk group Poor	0.906863	0.604798	2.24834	1	0.133758	2.47654	0.756903	8.10309
Hb (g/dl)	-0.228849	0.214785	1.13525	1	0.286659	0.795448	0.522139	1.21182
Neutrophils (10e9/Lt)	0.04513	0.102956	0.192146	1	0.661137	1.04616	0.854995	1.28008
Monocytes (10e9/Lt)	-0.104434	0.233048	0.200813	1	0.654066	0.900834	0.570524	1.42238
Lymphocytes (10e9/Lt)	0.227884	0.206108	1.22248	1	0.268875	1.25594	0.838552	1.88108
Ratio Lymphs/Mono	0.00556899	0.00701415	0.630382	1	0.427215	1.00558	0.991855	1.0195
Ratio Lymphs/Neutr	-0.124199	0.163859	0.574506	1	0.448474	0.883204	0.640596	1.21769
PLTs	-0.000991311	0.00173801	0.325324	1	0.568425	0.999009	0.995612	1.00242
Feritin (mg/mL)	0.000122302	0.000459283	0.0709099	1	0.790017	1.00012	0.999222	1.00102
Feritin >1,000 (mg/mL)	0.88368	0.671577	1.73141	1	0.188231	2.41979	0.648829	9.02453
Feritin >520 (mg/mL)	0.30606	0.529684	0.333871	1	0.563389	1.35806	0.480897	3.8352
Feritin >725 (mg/mL)	0.230407	0.549493	0.175819	1	0.674991	1.25911	0.428879	3.69653
Hb (g/dl) Baseline	-0.026644	0.154027	0.0299227	1	0.862666	0.973708	0.71998	1.31685
Hb (g/dl) Prior Aza	-0.303835	0.19996	2.30881	1	0.128643	0.737983	0.4987	1.09208
Hb (g/dl) Prior Aza Groups			1.47956	2	0.47722
Hb (g/dl) Prior Aza Groups 8-10	0.685455	0.669396	1.04856	1	0.30584	1.98468	0.534439	7.37022
Hb (g/dl) Prior Aza Groups <8	1.11254	0.990454	1.26172	1	0.261326	3.04208	0.436611	21.1956
No of Cytopenias	0.158919	0.274434	0.33533	1	0.562537	1.17224	0.684571	2.00732
BM Blasts (%)	-0.0830359	0.0501805	2.73817	1	0.0979767	0.920318	0.834112	1.01543
BM Blasts Groups			9.14462	3	0.0274286				,0=0-2%
BM Blasts Groups 3-5%	-1.31987	1.19366	1.22264	1	0.268843	0.26717	0.0257478	2.77227	1,0=3-4.9%
BM Blasts Groups 5-10%	-0.572271	1.075	0.28339	1	0.594488	0.564243	0.0686154	4.63991	2,0=5-9.9%
BM Blasts Groups >10%	-2.13081	1.12242	3.60394	1	0.0576428	0.118741	0.0131582	1.07154	3,0=>10%
IPSS Score	-0.317955	0.300169	1.12202	1	0.289485	0.727636	0.404026	1.31044
IPSS Groups			1.91956	3	0.58927
IPSS Groups(1)	-0.508641	0.740292	0.472081	1	0.492031	0.601312	0.140917	2.56589
IPSS Groups(2)	-0.90996	0.691814	1.73008	1	0.1884	0.40254	0.103738	1.562
IPSS Groups(3)	-0.869091	0.916927	0.898383	1	0.343216	0.419332	0.0695134	2.52958
IPSS-R Score	-0.0291044	0.153444	0.0359762	1	0.849565	0.971315	0.719032	1.31212
IPSS-R Groups			4.97442	3	0.17368
IPSS-R Groups(1)	-1.04214	0.73084	2.03333	1	0.153883	0.352699	0.0842001	1.47739
IPSS-R Groups(2)	-1.31579	0.712488	3.41052	1	0.0647819	0.268261	0.0663877	1.084
IPSS-R Groups(3)	-0.131458	0.649888	0.0409163	1	0.8397	0.876816	0.245314	3.13397
WPSS Group			0.796662	2	0.67144
WPSS Group(1)	0.7756	1.0439	0.55202	1	0.457494	2.1719	0.280715	16.804
WPSS Group(2)	0.405429	1.16445	0.121224	1	0.727711	1.49995	0.153071	14.698
LDH	6.72138e-05	0.00105033	0.00409512	1	0.948976	1.00007	0.998011	1.00213
LDH Groups	0.0723561	0.470882	0.0236116	1	0.877877	1.07504	0.427177	2.70545
Overall response Groups			11.2051	2	0.00368846				1=CR/PR/HI
Overall response Groups(1)	0.936436	0.528758	3.13648	1	0.076559	2.55087	0.904918	7.19066	2=SD
Overall response Groups(2)	2.30421	0.688902	11.1874	1	0.000823562	10.0162	2.59603	38.6455	3=PD

## Sheet: OS Multi IPSS-R
Variables in the Equation
	B	SE	Wald	df	Sig.	Exp(B)	95,0% CI for Exp(B)
							Lower	Upper
Age Under 70	0.0883903	0.32397	0.0744389	1	0.78498	1.09241	0.578927	2.06135
IPSS Groups	0.735984	0.333419	4.87253	1	0.0272874	2.08753	1.08599	4.01274
Variables in the Equation
	B	SE	Wald	df	Sig.	Exp(B)	95,0% CI for Exp(B)
							Lower	Upper
Age Under 70	-0.104999	0.326854	0.103195	1	0.748028	0.900326	0.47444	1.70851
IPSS Groups	0.875749	0.341839	6.56322	1	0.0104108	2.40067	1.22846	4.69144
Cellularity histology report >90% (X-tile)	1.44196	0.459879	9.83155	1	0.00171544	4.22899	1.71707	10.4156
Variables in the Equation
	B	SE	Wald	df	Sig.	Exp(B)	95,0% CI for Exp(B)
							Lower	Upper
Age Under 70	0.0960881	0.358396	0.0718809	1	0.788618	1.10086	0.545335	2.22227
IPSS Groups	0.842251	0.358839	5.50915	1	0.0189172	2.32159	1.14906	4.69061
Highest cellularity FOXP3 (per mm2) Over 21	0.382492	0.323354	1.39923	1	0.236852	1.46593	0.777813	2.76283
Variables in the Equation
	B	SE	Wald	df	Sig.	Exp(B)	95,0% CI for Exp(B)
							Lower	Upper
Age Under 70	0.0272755	0.330292	0.00681943	1	0.934186	1.02765	0.537899	1.96332
IPSS Groups	1.01963	0.370731	7.56421	1	0.00595387	2.77216	1.34045	5.73305
FoxP3/CD3 (%)	0.2405	0.0858764	7.84301	1	0.00510176	1.27188	1.07485	1.50503
Variables in the Equation
	B	SE	Wald	df	Sig.	Exp(B)	95,0% CI for Exp(B)
							Lower	Upper
Age Under 70	0.270801	0.33771	0.643002	1	0.422626	1.31101	0.676314	2.54136
IPSS Groups	0.714953	0.334215	4.57617	1	0.0324196	2.04409	1.06173	3.93536
Mean CD4/mm2 over median (OS) 241	-0.826577	0.333933	6.12701	1	0.0133132	0.437544	0.227393	0.841911
Variables in the Equation
	B	SE	Wald	df	Sig.	Exp(B)	95,0% CI for Exp(B)
							Lower	Upper
Age Under 70	-0.137507	0.334161	0.169332	1	0.680706	0.871528	0.452734	1.67772
IPSS Groups	0.617316	0.330183	3.49547	1	0.0615371	1.85394	0.970609	3.54119
Mean CD3/mm2 over 474 (OS X-tile)	-1.60898	0.470614	11.6888	1	0.000628762	0.200091	0.0795501	0.503288
Variables in the Equation
	B	SE	Wald	df	Sig.	Exp(B)	95,0% CI for Exp(B)
							Lower	Upper
Age Under 70	0.0455482	0.329138	0.0191508	1	0.889935	1.0466	0.549058	1.99501
IPSS Groups	0.768033	0.337035	5.19291	1	0.0226792	2.15552	1.11344	4.17289
Mean CD8/mm2 over 235 (OS X-tile)	-1.75498	0.490742	12.7891	1	0.000348646	0.17291	0.0660846	0.452419
Variables in the Equation
	B	SE	Wald	df	Sig.	Exp(B)	95,0% CI for Exp(B)
							Lower	Upper
Age Under 70	0.307107	0.340183	0.814993	1	0.366648	1.35949	0.697928	2.64813
IPSS Groups	0.743466	0.334157	4.95018	1	0.0260879	2.10321	1.09257	4.04872
Mean CD4/mm2 over 250 (OS X-tile)	-0.872137	0.338518	6.63753	1	0.00998526	0.418057	0.215322	0.811676
Variables in the Equation
	B	SE	Wald	df	Sig.	Exp(B)	95,0% CI for Exp(B)
							Lower	Upper
Age Under 70	-0.0312407	0.333415	0.00877957	1	0.925348	0.969242	0.504231	1.8631
IPSS Groups	0.861883	0.342786	6.32193	1	0.0119253	2.36761	1.20929	4.63544
Mean Foxp3/mm2 over 11 (OS X-tile)	0.886409	0.341861	6.72309	1	0.00951725	2.4264	1.24157	4.74193
Variables in the Equation
	B	SE	Wald	df	Sig.	Exp(B)	95,0% CI for Exp(B)
							Lower	Upper
Age Under 70	0.100511	0.326243	0.094917	1	0.758017	1.10574	0.583382	2.0958
IPSS Groups	0.638024	0.349754	3.32772	1	0.0681211	1.89274	0.953627	3.75666
Mean CD20/mm2 over 450 (OS X-tile)	0.757865	0.560708	1.82688	1	0.176497	2.13371	0.710985	6.40342
Variables in the Equation
	B	SE	Wald	df	Sig.	Exp(B)	95,0% CI for Exp(B)
							Lower	Upper
Age Under 70	0.214203	0.324277	0.436333	1	0.508898	1.23887	0.656148	2.33912
IPSS Groups	0.892529	0.335475	7.07822	1	0.00780265	2.4413	1.26492	4.7117
Mean CD138/mm2 over 200 (OS- X-tile)	-0.879328	0.324998	7.32048	1	0.00681731	0.415062	0.21952	0.784787
Variables in the Equation
	B	SE	Wald	df	Sig.	Exp(B)	95,0% CI for Exp(B)
							Lower	Upper
Age Under 70	0.294852	0.343024	0.738854	1	0.390028	1.34293	0.685598	2.63048
IPSS Groups	0.856361	0.33821	6.41124	1	0.01134	2.35458	1.21347	4.56875
FoxP3/CD3 (%) over 4% (OS X-tile)	1.69947	0.471843	12.9727	1	0.000316068	5.47103	2.16988	13.7944
Variables in the Equation
	B	SE	Wald	df	Sig.	Exp(B)	95,0% CI for Exp(B)
							Lower	Upper
Age Under 70	-0.063289	0.322921	0.0384117	1	0.844619	0.938672	0.498474	1.7676
IPSS-R Groups	1.22432	0.332178	13.5846	1	0.000228047	3.40185	1.77405	6.52328
Variables in the Equation
	B	SE	Wald	df	Sig.	Exp(B)	95,0% CI for Exp(B)
							Lower	Upper
Age Under 70	0.00313323	0.334415	8.77837e-05	1	0.992524	1.00314	0.520843	1.93203
IPSS-R Groups	1.27384	0.341799	13.8895	1	0.000193877	3.57455	1.82928	6.98491
Highest cellularity FOXP3 (per mm2) Over 21	0.196198	0.327191	0.359573	1	0.548743	1.21677	0.64077	2.31054
Variables in the Equation
	B	SE	Wald	df	Sig.	Exp(B)	95,0% CI for Exp(B)
							Lower	Upper
Age Under 70	-0.0421224	0.325121	0.0167856	1	0.896915	0.958752	0.506948	1.81322
IPSS-R Groups	1.12246	0.352162	10.1591	1	0.0014359	3.0724	1.5407	6.12687
Cellularity histology report >90% (X-tile)	0.854327	0.459414	3.45812	1	0.062942	2.34979	0.954939	5.78207
Variables in the Equation
	B	SE	Wald	df	Sig.	Exp(B)	95,0% CI for Exp(B)
							Lower	Upper
Age Under 70	-0.0596161	0.32581	0.0334809	1	0.854815	0.942126	0.497484	1.78418
IPSS-R Groups	1.23854	0.335466	13.6309	1	0.000222497	3.45057	1.7879	6.65949
FoxP3/CD3 (%)	0.174562	0.0762655	5.23893	1	0.0220868	1.19072	1.0254	1.3827
Variables in the Equation
	B	SE	Wald	df	Sig.	Exp(B)	95,0% CI for Exp(B)
							Lower	Upper
Age Under 70	0.0358346	0.331475	0.011687	1	0.913911	1.03648	0.541266	1.98479
IPSS-R Groups	1.20214	0.344417	12.1827	1	0.000482357	3.32723	1.69401	6.53508
Mean CD4/mm2 over median (OS) 241	-0.870618	0.341089	6.51507	1	0.0106964	0.418693	0.214565	0.817017
Variables in the Equation
	B	SE	Wald	df	Sig.	Exp(B)	95,0% CI for Exp(B)
							Lower	Upper
Age Under 70	0.0581152	0.333143	0.0304311	1	0.861516	1.05984	0.551654	2.03616
IPSS-R Groups	1.23503	0.346479	12.7058	1	0.000364531	3.43848	1.74358	6.78094
Mean CD4/mm2 over 250 (OS X-tile)	-0.932914	0.344864	7.31791	1	0.00682706	0.393405	0.20012	0.773374
Variables in the Equation
	B	SE	Wald	df	Sig.	Exp(B)	95,0% CI for Exp(B)
							Lower	Upper
Age Under 70	-0.1895	0.332205	0.325392	1	0.568385	0.827373	0.431447	1.58663
IPSS-R Groups	1.14943	0.331894	11.9941	1	0.000533701	3.1564	1.64696	6.04923
Mean CD3/mm2 over 474 (OS X-tile)	-1.61161	0.471792	11.6687	1	0.000635621	0.199565	0.0791579	0.503124
Variables in the Equation
	B	SE	Wald	df	Sig.	Exp(B)	95,0% CI for Exp(B)
							Lower	Upper
Age Under 70	-0.0906252	0.323546	0.0784558	1	0.779401	0.91336	0.484439	1.72205
IPSS-R Groups	1.23624	0.332147	13.8531	1	0.000197667	3.44266	1.79544	6.60112
Mean CD8/mm2 over 235 (OS X-tile)	-1.68421	0.528324	10.1623	1	0.0014334	0.185591	0.065894	0.522716
Variables in the Equation
	B	SE	Wald	df	Sig.	Exp(B)	95,0% CI for Exp(B)
							Lower	Upper
Age Under 70	-0.105876	0.324645	0.106359	1	0.744328	0.899536	0.47608	1.69964
IPSS-R Groups	1.29728	0.337931	14.737	1	0.000123597	3.65932	1.88692	7.09655
Mean Foxp3/mm2 over 11 (OS X-tile)	0.779928	0.352299	4.90102	1	0.0268408	2.18132	1.09356	4.35107
Variables in the Equation
	B	SE	Wald	df	Sig.	Exp(B)	95,0% CI for Exp(B)
							Lower	Upper
Age Under 70	-0.0587244	0.32289	0.0330771	1	0.855684	0.942967	0.500786	1.77558
IPSS-R Groups	1.1853	0.341879	12.0201	1	0.000526287	3.27165	1.67402	6.39403
Mean CD20/mm2 over 450 (OS X-tile)	0.36701	0.627279	0.342321	1	0.558492	1.44341	0.422133	4.9355
Variables in the Equation
	B	SE	Wald	df	Sig.	Exp(B)	95,0% CI for Exp(B)
							Lower	Upper
Age Under 70	0.0216591	0.328828	0.00433852	1	0.947483	1.0219	0.536423	1.94673
IPSS-R Groups	1.11671	0.344304	10.5195	1	0.00118123	3.05478	1.55563	5.99862
Mean CD138/mm2 over 200 (OS- X-tile)	-0.552414	0.341368	2.6187	1	0.105611	0.575559	0.294793	1.12373
Variables in the Equation
	B	SE	Wald	df	Sig.	Exp(B)	95,0% CI for Exp(B)
							Lower	Upper
Age Under 70	0.0949393	0.338609	0.078613	1	0.779186	1.09959	0.566248	2.13529
IPSS-R Groups	1.09779	0.33555	10.7035	1	0.00106932	2.99755	1.55291	5.78612
FoxP3/CD3 (%) over 4% (OS X-tile)	1.23525	0.489851	6.35893	1	0.0116792	3.43925	1.31675	8.9831
Variables in the Equation
	B	SE	Wald	df	Sig.	Exp(B)	95,0% CI for Exp(B)
							Lower	Upper
Age Under 70	0.29264	0.399302	0.537113	1	0.463632	1.33996	0.61264	2.93075
IPSS-R Groups	1.89896	0.478902	15.723	1	7.33269e-05	6.67891	2.61254	17.0745
PS ECOG	0.613243	0.523795	1.3707	1	0.241692	1.84641	0.661414	5.15445
Variables in the Equation
	B	SE	Wald	df	Sig.	Exp(B)	95,0% CI for Exp(B)
							Lower	Upper
Age Under 70	-0.0520607	0.334601	0.0242084	1	0.876356	0.949271	0.492694	1.82896
IPSS-R Groups	1.11849	0.35533	9.90839	1	0.00164527	3.06024	1.5251	6.14062
Lymphocytes >1.0 10e9 (X-tile)	-0.618758	0.353103	3.0707	1	0.0797151	0.538613	0.269597	1.07607
Variables in the Equation
	B	SE	Wald	df	Sig.	Exp(B)	95,0% CI for Exp(B)
							Lower	Upper
Age Under 70	0.091827	0.345881	0.0704834	1	0.790634	1.09618	0.5565	2.15921
IPSS-R Groups	1.39452	0.359905	15.0132	1	0.000106763	4.03304	1.99196	8.16552
Ratio Lymphs/Mono >9 (X-tile)	-0.768104	0.337675	5.17419	1	0.0229248	0.463892	0.239325	0.899179
Variables in the Equation
	B	SE	Wald	df	Sig.	Exp(B)	95,0% CI for Exp(B)
							Lower	Upper
Age Under 70	-0.0162664	0.338447	0.00230994	1	0.961667	0.983865	0.506815	1.90995
IPSS-R Groups	1.5037	0.355097	17.932	1	2.2894e-05	4.4983	2.2428	9.02211
Ratio Lymphs/Neutr >0.4 (X-tile)	-2.04443	0.461714	19.6064	1	9.5152e-06	0.129454	0.0523727	0.319984

## Sheet: LFS Multi IPSS-R
Variables in the Equation
	B	SE	Wald	df	Sig.	Exp(B)	95,0% CI for Exp(B)
							Lower	Upper
Age Under 70	0.877601	0.458638	3.66146	1	0.0556847	2.40512	0.978913	5.90922
IPSS Groups	0.212651	0.640052	0.110384	1	0.739708	1.23695	0.352809	4.33677
Variables in the Equation
Age Under 70	0.899107	0.481392	3.4884	1	0.0618005	2.45741	0.956568	6.31304
IPSS Groups	0.291764	0.643911	0.20531	1	0.650468	1.33879	0.378977	4.72944
Cellularity histology report >80% (Median)	1.2459	0.589581	4.46563	1	0.0345834	3.47607	1.09455	11.0393
Variables in the Equation
Age Under 70	0.671123	0.474976	1.99646	1	0.157667	1.95643	0.771196	4.96324
IPSS Groups	0.532857	0.675358	0.622519	1	0.430113	1.70379	0.453472	6.40151
Mean Foxp3/mm2	0.0263702	0.0131423	4.02607	1	0.0448021	1.02672	1.00061	1.05351
Variables in the Equation
Age Under 70	0.745365	0.477934	2.43221	1	0.118865	2.10721	0.825828	5.37683
IPSS Groups	0.551919	0.685169	0.648867	1	0.420518	1.73658	0.453397	6.65139
FoxP3/CD3 (%)	0.263382	0.129344	4.14651	1	0.0417205	1.30132	1.00992	1.67681
Variables in the Equation
Age Under 70	0.676338	0.470358	2.06762	1	0.150456	1.96666	0.782278	4.94424
IPSS Groups	0.470456	0.66539	0.499902	1	0.479543	1.60072	0.434445	5.8979
Mean Foxp3/mm2 over 11 (LFS X-tile)	0.927559	0.488035	3.61228	1	0.0573544	2.52833	0.971444	6.58036
Variables in the Equation
Age Under 70	0.585658	0.498016	1.38294	1	0.239602	1.79617	0.676763	4.76716
IPSS Groups	0.662473	0.69835	0.899891	1	0.342811	1.93958	0.493482	7.62334
FoxP3/CD3 (%) over 1 (LFS X-tile)	1.17451	0.533739	4.84236	1	0.0277689	3.23657	1.13701	9.21307
Variables in the Equation
Age Under 70	0.666466	0.500446	1.77355	1	0.182944	1.94734	0.730235	5.19305
IPSS Groups	-0.128831	0.694262	0.0344347	1	0.852785	0.879122	0.225472	3.42773
Mean CD138/mm2 over 360 (LFS X-tile)	1.3262	0.502743	6.9587	1	0.00834125	3.76672	1.40614	10.0902
Variables in the Equation
Age Under 70	0.699556	0.479135	2.13172	1	0.144279	2.01286	0.786997	5.14818
IPSS Groups	0.108093	0.772861	0.0195612	1	0.88877	1.11415	0.244954	5.06762
Highest cellularity FOXP3 (per mm2) Over 21	1.04498	0.540575	3.73686	1	0.0532243	2.84335	0.985581	8.20292
Variables in the Equation
Age Under 73 (LFS X-tile)	1.77585	0.644137	7.60076	1	0.00583438	5.90531	1.67091	20.8705
IPSS-R Groups	0.855772	0.532044	2.58714	1	0.107734	2.35319	0.829431	6.67627
Variables in the Equation
Age Under 70	0.825467	0.498506	2.74194	1	0.0977458	2.28295	0.859343	6.06491
IPSS-R Groups	0.915247	0.541321	2.85869	1	0.0908813	2.49739	0.864398	7.21539
Highest cellularity FOXP3 (per mm2)	0.0210742	0.0146927	2.0573	1	0.151479	1.0213	0.992307	1.05114
Variables in the Equation
Age Under 70	0.866955	0.490726	3.12115	1	0.0772823	2.37965	0.909509	6.22616
IPSS-R Groups	0.850428	0.538682	2.49236	1	0.1144	2.34065	0.814347	6.72764
Highest cellularity FOXP3 (per mm2) Over 21	0.96201	0.552633	3.03031	1	0.0817226	2.61695	0.885919	7.73032
Variables in the Equation
Age Under 70	1.05496	0.503412	4.39164	1	0.0361156	2.87187	1.07068	7.70318
IPSS-R Groups	0.604382	0.551906	1.19921	1	0.273481	1.83012	0.620436	5.39837
Cellularity histology report >80% (Median)	1.36773	0.676695	4.08521	1	0.0432601	3.92642	1.0423	14.7911
Variables in the Equation
Age Under 70	0.816876	0.479638	2.90059	1	0.0885474	2.26342	0.88409	5.79473
IPSS-R Groups	1.04735	0.533003	3.86125	1	0.0494136	2.8501	1.00269	8.10125
Mean Foxp3/mm2	0.0273752	0.012548	4.75956	1	0.029136	1.02775	1.00279	1.05334
Variables in the Equation
Age Under 70	0.890219	0.493693	3.25147	1	0.0713594	2.43566	0.925518	6.40987
IPSS-R Groups	1.05504	0.539882	3.81889	1	0.0506778	2.87208	0.996892	8.27456
FoxP3/CD3 (%)	0.287679	0.124362	5.35104	1	0.0207099	1.33333	1.04491	1.70136
Variables in the Equation
Age Under 70	0.78327	0.478441	2.68019	1	0.101604	2.18862	0.856879	5.5901
IPSS-R Groups	1.13969	0.556485	4.19434	1	0.0405592	3.12579	1.05022	9.30337
Mean Foxp3/mm2 over 11 (LFS X-tile)	1.02513	0.520469	3.8794	1	0.0488819	2.78745	1.00504	7.73093
Variables in the Equation
Age Under 70	0.698678	0.512463	1.85878	1	0.172765	2.01109	0.736584	5.49087
IPSS-R Groups	1.06861	0.546016	3.83026	1	0.050335	2.91134	0.998441	8.48911
FoxP3/CD3 (%) over 1 (LFS X-tile)	1.12991	0.526356	4.60816	1	0.0318202	3.09537	1.10326	8.68457
Variables in the Equation
Age Under 70	0.874588	0.485202	3.24909	1	0.0714632	2.39789	0.926454	6.20631
IPSS-R Groups	0.479988	0.529128	0.822883	1	0.364338	1.61605	0.572877	4.5588
Mean CD138/mm2 over 360 (LFS X-tile)	1.02948	0.523844	3.86218	1	0.0493863	2.79961	1.00277	7.81619

## Sheet: OS IPSS-R-I
Variables in the Equation
	B	SE	Wald	df	Sig.	Exp(B)	95,0% CI for Exp(B)
							Lower	Upper
IPSS-R Score	0.469924	0.138871	11.4506	1	0.000714706	1.59987	1.21865	2.10036
IPSS-R Groups (Intermediate II-High vs Very high)	1.22074	0.33178	13.5377	1	0.000233822	3.38969	1.76908	6.49488
IPSSR_T3T4T8 (IPSSR very high or inter-high with 2 adverse)	1.5598	0.350131	19.8462	1	8.39308e-06	4.75787	2.39541	9.45028
IPSSR_Tregs (IPSSR very high or inter-high with high Tregs)	1.36091	0.337557	16.2542	1	5.53876e-05	3.89975	2.01237	7.55728
IPSSR_T3T4T8Treg Pro (IPSSR very high or inter-high with 2 adverse)	1.668	0.362784	21.1396	1	4.27001e-06	5.30157	2.60377	10.7946
IPSSR_T3T4T8Treg B Pro (4 Favorable)	1.668	0.362784	21.1396	1	4.27001e-06	5.30157	2.60377	10.7946
IPSS-R_CD138Pro (IPSSR very high or inter-high with 2 adverse)	1.10778	0.331035	11.1984	1	0.000818676	3.02762	1.58243	5.79267
IPSS-R-I Score	0.944931	0.167049	31.9971	1	1.544e-08	2.57264	1.85432	3.5692
IPSS-R-I Groups	1.99369	0.393492	25.6709	1	4.04888e-07	7.34255	3.39551	15.8777
Adverse are Low: CD3, CD4, CD8, High: Tregs, B cells
